# Supplementary material for: Prognostic Factors in a Large Nationwide Cohort of Histologically Confirmed Primary and Secondary Angiosarcomas
Source: Cancers (Basel). 2019 Nov 12;11(11):1780. doi: 10.3390/cancers11111780 (PMC6896046; doi:10.3390/cancers11111780)
Supplement: Supplementary file 1 [file cancers-11-01780-s001.zip]

Archive with 1 entries (1 files):
- 20191016_Weidema_et_al_Supplementary Tables.docx
